# Supplementary material for: Genome-Wide Analysis Suggests the Relaxed Purifying Selection Affect the Evolution of WOX Genes in Pyrus bretschneideri, Prunus persica, Prunus mume, and Fragaria vesca
Source: Front Genet. 2017 Jun 15;8:78. doi: 10.3389/fgene.2017.00078 (PMC5471313; doi:10.3389/fgene.2017.00078)
Supplement: Supplementary file 9 [file Table_6.XLS]

## Sheet: Table S7
Name	3-AF1 binding site	5UTR Py-rich stretch	ABRE	ACE	AE-box	ARE	AT-rich element	AT1-motif	ATC-motif	ATCT-motif	ATGCAAAT motif	AuxRR-core	Box 4	Box-W1	Box I	Box II	Box III	CAAT-box	CATT-motif	CAG-motif	CAT-box	CGTCA-motif	EIRE	ERE	ELI-box3	G-box	GA-motif	GAG-motif	Gap-box	GARE-motif	GATA-motif	GCN4_motif	GT1-motif	GTGGC-motif	HSE	I-box	L-box	Ls7	LTR	MBS	O2-site	P-box	Pc-CMA2c	Skn-1_motif	Sp1	TA-rich region	TATA-box	TATC-box	TC-rich repeats
	Light responsiveness	High transcription levels	Drought/salt stress	Light responsiveness	Light responsiveness	Anaerobic induction	Binding site of AT-rich DNA binding protein	Light responsiveness	Light responsiveness	Light responsiveness	cis-acting regulatory element associated to the TGAGTCA motif	Auxin responsiveness	Light responsiveness	Fungal elicitor responsive element	Light responsiveness	Light responsiveness	Protein binding site	cis-acting element in promoter and enhancer regions	Light responsiveness	Light responsiveness	Meristem expression	MeJA-responsiveness	Elicitor-responsive element	Ethylene-responsive element	Elicitor-responsive element	Light responsiveness	Light responsiveness	Light responsiveness	Light responsiveness	Gibberellin-responsive element	Light responsiveness	Endosperm expression	Light responsiveness	Light responsiveness	Heat stress	Light responsiveness	Light responsiveness	Light responsiveness	Low-temperature responsiveness	Drought/salt stress	Zein metabolism regulation	Gibberellin-responsive element	Light responsiveness	Endosperm expression	Light responsiveness	Enhancer	Promoter element around -30 of transcription start	Gibberellin-responsiveness	Defense and stress responsiveness
FvWOX08		2					1			1			1	1	2			29	3			1		1		1									2					3	2	1		4	2	1	35		1
FvWOX04		1	5			2									2			25	1			1			1	4		1		1	1	3	3			3			1	2					2		54
FvWOX11	1	3	1			2						1			2			30				2				3	1	2	1						1	2			1		1			2	2		48	1	1
FvWOX13	1	2			2	3												31	2		1				1	1	1	2			2	1	1		1	3	1			1	2			2	3		25		1
FvWOX14	1		1	1	1	7		1							1			27	1		1	6		1		2		2				1			1				1	3	1	1		7	1		15		1
FvWOX02		1				1				1					2			44						2		1		1							2	1				1	1	1		1	15		26		1
FvWOX06					2	1									1		1	22				2		1				3																2	1		50
FvWOX07		2	1		1	3				1				1		1		12	1		1	1					1					1	1						2	4				6	1		35		1
FvWOX03		14		1	1	1								1	2			20				4				1		3					2		5		1			3	1			2	2		45
FvWOX09	1	3				1							3	1				30				5				1	1			1	1		3		1	2	1			2	1			5	1				2
FvWOX05	1	1				1				1			2		1			36				1		1			1	2			1				1	2			2	1	1	1		3			22		1
FvWOX01			4	1		1				2			2					37	1		1					3		1		3	1					2				2				4			81	1
FvWOX12		1		1		3												26																	1						1				4		23
FvWOX10	1		1	1		2				1			2		1			30	2		1					1			1						1					1				3	1		59		1
PmWOX09	1		1	1									1					24			1					2	1	4	1				4		1					1				1	1		46		2
PmWOX05	1		2			2									1			36	1		1			1		3		1		1		1			3	1			2	1	2			2	2		22		3
PmWOX07						1							3	1	3	1	1	49			2	3		1		1	2	1				3			1					3				3			61		3
PmWOX03		11	1			1							4		2			25	2		1			1		3	1	5							2					1	2			3	4		41		3
PmWOX08	1	39				1							2	1	1	1		36			1			1		2	1	1								1								4	3		51		3
PmWOX04						1	1	1					3	1				42	1														1											2	1	5	83		1
PmWOX06		1	1	2		1							6		1			50				2				2		1		1			1		3				1	1	1			2	1		102	1	2
PmWOX02		1	3										2	1	1			31	1			1				4		1			2	2	1			3			1	4		1			6		85
PmWOX01		2	1	3		2					1		4				1	35	1			1				3				1	1		3		1					1	1			4	4		52		1
PbWOX01	1	1			1	1	3						1					41				1				1						1	4		1					1				1			41		1
PbWOX06		1	2		1	1				1			1					26	2			1	1			5		2			1	1				3			2	2	1			3			61
PbWOX09		24				2			1		1		1		1	1		35			1			1		1		3					2						1	2		1		4	4		34		2
PbWOX04		2	5		1	4							1		3			19	1		1	5				3						1	1	1		1	1		1	4	1			7			46		2
PbWOX07	1					2							4		2			29				2		1		2					1		3		3	1				1		1		1	3		78		3
PbWOX05		1							1				2					32			2					1	1	2			1	2	1		2					1	2	1		3	3		69		1
PbWOX02	1	3					2						3		3			26				3		1		1	1	1		1										1		1		3	6		63
PbWOX10				1	2	1	1						1	1	3			40									1			1			1		1				1	1	1			3	1		56
PbWOX08		8				1				2					1			26								1	1	2							1	1	2			1	1	2		2	3		53
PbWOX03	1	30	1								1		1			1		16				2				3	2	5			1	1	1		1	1						1		1	2	10	68		1
PpWOX07	1	1				3							2		1			35								2				1	1		1		2						1			4	1		50		2
PpWOX01			3			1				1			2	1	1			33	1			1				5		1			1		1		1	3			1	4		3			6	8	84
PpWOX05		37	1							1			1		1	1	1	26				1		1		4	1	2				1	2								1				5		45		1
PpWOX02			2				1	1					4	1	2			43			1			1						1	1					1				1	1			6	1		82		2
PpWOX09	1	16				1				1			2		2	1		35			1			1		2	1	1																4	6	6	76		2
PpWOX03		12				1				1			3		2			24			1					3	1	6							1						2			3	3		44		3
PpWOX08		1	3	1									1		1			22								2		3					5			1			3	1	1			3	2		100
PpWOX10	1	1	1			1							1					18			1	1				4		4							1				1	1				1	5		37		1
PpWOX04		4				1							1		2			31	1					2		2	1			2		1			2				2	2	1			1			31		3
PpWOX06		8	2			3							3		1			32	1			1				3		4								1	2			2	2			4	1		49
[truncated: 6 more columns]
